# Supplementary material for: Whole-Genome Identification and Comparative Expression Analysis of Anthocyanin Biosynthetic Genes in Brassica napus
Source: Front Genet. 2021 Nov 18;12:764835. doi: 10.3389/fgene.2021.764835 (PMC8636775; doi:10.3389/fgene.2021.764835)
Supplement: Supplementary file 1 [file Table2.XLSX]

## Sheet: Sheet1
Table S2 Summary of reads filtering and mapping in 27 libraries
Stage	Sample	Raw reads	Raw bases	Clean reads	Clean bases	Total mapped	Multiple mapped	Uniquely mapped	Error rate(%)	GC content(%)
41d	PL	51110194	7717639294	50655624	7472466276	46624288(92.04%)	4003606(7.9%)	42620682(84.14%)	0.0242	48.69
		46992686	7095895586	46518760	6860919118	42293274(90.92%)	4438945(9.54%)	37854329(81.37%)	0.0241	48.71
		42212586	6374100486	41801350	6153325473	38348204(91.74%)	2873949(6.88%)	35474255(84.86%)	0.0256	48.24
	F1	42166192	6367094992	41625474	6127288053	38259053(91.91%)	3262976(7.84%)	34996077(84.07%)	0.0243	48.21
		44231280	6678923280	43698200	6445890360	40910341(93.62%)	3213922(7.35%)	37696419(86.27%)	0.0243	48.24
		42962652	6487360452	42124790	6158534912	36047522(85.57%)	6555029(15.56%)	29492493(70.01%)	0.0243	48.41
	GL	53956708	8147462908	53478462	7844121553	51153649(95.65%)	3985093(7.45%)	47168556(88.2%)	0.0241	48.57
		51080450	7713147950	50640434	7470443291	48837927(96.44%)	3618808(7.15%)	45219119(89.29%)	0.0241	48.48
		52282376	7894638776	51769200	7631415348	50006824(96.6%)	3687633(7.12%)	46319191(89.47%)	0.0242	48.35
91d	PL	43427554	6557560654	43002086	6376299983	39251115(91.28%)	2746523(6.39%)	36504592(84.89%)	0.0249	47.86
		46795412	7066107212	46332446	6855463568	41983261(90.61%)	3148368(6.8%)	38834893(83.82%)	0.0248	47.96
		51607238	7792692938	51124812	7581361285	46451164(90.86%)	3397785(6.65%)	43053379(84.21%)	0.0248	47.91
	F1	43034664	6498234264	42499352	6282038062	39451458(92.83%)	3259864(7.67%)	36191594(85.16%)	0.0248	47.15
		49009820	7400482820	48505846	7175007559	45033903(92.84%)	3514707(7.25%)	41519196(85.6%)	0.0247	47.71
		47501836	7172777236	47036462	6968596209	43949548(93.44%)	3343061(7.11%)	40606487(86.33%)	0.0247	47.64
	GL	43339224	6544222824	42904984	6359456976	41139220(95.88%)	2977939(6.94%)	38161281(88.94%)	0.0248	47.72
		52717992	7960416792	52208014	7728466638	50141828(96.04%)	3597054(6.89%)	46544774(89.15%)	0.0247	47.81
		48983312	7396480112	48478670	7184004680	46033034(94.96%)	3525303(7.27%)	42507731(87.68%)	0.025	47.89
101d	PL	47372136	7153192536	47060334	6970527942	42399404(90.1%)	3597428(7.64%)	38801976(82.45%)	0.0258	48.22
		44854578	6773041278	44533664	6609727552	40474656(90.89%)	3233964(7.26%)	37240692(83.62%)	0.0262	47.92
		49580932	7486720732	49216686	7309546896	44891701(91.21%)	3601278(7.32%)	41290423(83.9%)	0.0261	47.99
	F1	52671894	7953455994	52332020	7647353087	49649191(94.87%)	3889694(7.43%)	45759497(87.44%)	0.0231	47.85
		46267852	6986445652	45934274	6811418151	42626067(92.8%)	3704165(8.06%)	38921902(84.73%)	0.0261	48.05
		47519146	7175391046	47202398	7018614247	43582319(92.33%)	3660529(7.75%)	39921790(84.58%)	0.026	48.28
	GL	46816286	7069259186	46492854	6911751496	44259365(95.2%)	3395348(7.3%)	40864017(87.89%)	0.026	48.02
		43026140	6496947140	42708978	6335440377	40177613(94.07%)	3412666(7.99%)	36764947(86.08%)	0.026	48.32
		51054300	7709199300	50724854	7519212627	47849870(94.33%)	4106668(8.1%)	43743202(86.24%)	0.0259	48.25
