# Supplementary material for: Whole-Genome Identification and Comparative Expression Analysis of Anthocyanin Biosynthetic Genes in Brassica napus
Source: Front Genet. 2021 Nov 18;12:764835. doi: 10.3389/fgene.2021.764835 (PMC8636775; doi:10.3389/fgene.2021.764835)
Supplement: Supplementary file 3 [file Table3.XLSX]

## Sheet: Sheet1
Table S3 The average TPM values of ABGs in B. napus leaves at different stages
Gene	A. thaliana	B.napus	TPM values
Structural genes			41d			91d			101d
Biosynthetic genes in phenylpropanoid pathway			PL	F1	GL	PL	F1	GL	PL	F1	GL
PAL1	AT2G37040	BnaC04G0094900ZS	39.7933	8.06667	6.84667	184.53	147.03	117.48	28.5933	29.2833	8.36667
		BnaA04G0237600ZS	66.2548	6.65951	39.8281	158.73	121.107	105.617	16.0033	17.51	4.12
		BnaC04G0553100ZS	44.6712	6.54596	47.8812	113.297	105.263	106.987	13.23	18.3133	5.73
		BnaA05G0082000ZS	37.0173	14.4346	39.9373	131.593	127.483	124.64	17.0233	24.37	8.92667
PAL2	AT3G53260	BnaC04G0334600ZS	0	0	0	0	0	0	0	0	0
		BnaA04G0070500ZS	28.9461	11.9967	12.944	90.0167	69.6433	58.1	8.24667	8.89333	2.89333
		BnaC06G0181900ZS	16.4098	3.88667	5.0165	90.6433	62.6033	68.43	17.6933	21.7933	8.89333
		BnaC04G0334700ZS	0.576175	0.156667	0.483005	2.93	5.40667	3.72	0.153333	0.31	0.146667
		BnaA09G0494800ZS	46.5896	10.2167	47.9596	146.563	140.6	128.893	9.84	12.5	3.77667
		BnaC04G0337700ZS	36.9106	9.01333	19.1273	160.473	131.493	110.61	9.62	12.9233	4.04333
		BnaC08G0333400ZS	27.6795	11.7809	34.0095	116.22	116.167	109.237	7.03667	9.74333	2.94333
		BnaA07G0183300ZS	0.219508	0.03	0.177596	10.1533	2.49667	0.94	0.173333	0.153333	0.0566667
PAL3	AT5G04230	BnaA02G0015500ZS	0.751202	0.451913	3.7512	0.286667	1.72	1.35667	0.28	0.68	0.693333
		BnaA04G0136600ZS	0.0960109	0.0266667	0.0193443	0	0.0133333	0	0	0	0
		BnaA04G0136700ZS	0.0485246	0.00147541	0.0518579	0.03	0	0	0	0	0
		BnaC04G0426900ZS	0.0362295	0.00355191	0	0	0	0	0	0	0
PAL4	AT3G10340	BnaA05G0449800ZS	1.26033	8.9235	0.560164	1.51333	4.81333	10.28	0.763333	2.33333	2.01333
		BnaC02G0015600ZS	0	0	0	0	0	0	0	0	0
		BnaC05G0498400ZS	2.4976	8.5876	0	5.10333	6.38333	8.72667	2.4	2.46667	1.53667
C4H(CYP73A5)	AT2G30490	BnaC03G0171600ZS	0.298087	0.153333	0.122131	1.22	1.56667	1.02333	0.596667	1.17333	0.703333
		BnaA03G0147300ZS	0.482568	0.678634	2.1859	0.203333	0.213333	0.213333	0.133333	0.156667	0.233333
		BnaC03G0171900ZS	24.0239	9.16131	5.46393	20.4133	18.9467	23.97	3.05333	5.86333	2.70667
		BnaA03G0147400ZS	44.5606	5.06869	8.38464	75.6267	56.77	65.4233	4.18333	6.04667	1.68333
		BnaC04G0500400ZS	0.0698907	0.0721858	0.273224	12.0533	39.5633	24.2367	1.10667	2.72	0.723333
		BnaA05G0132000ZS	23.6002	19.5067	22.3168	98.1533	101.657	81.6933	11.2267	11.1967	2.74
		BnaA04G0196800ZS	28.168	11.9404	50.068	48.7467	68.6733	78.62	4.79333	9.29667	3.71333
		BnaA04G0196700ZS	0.0533333	0.0433333	0.183333	2.98	13.5733	8.24	1.18	1.64667	0.49
		BnaC04G0500500ZS	25.9402	12.0656	43.1902	158.393	133.697	111.663	10.9367	15.9667	6.74333
		BnaC04G0174600ZS	52.5092	20.9853	65.2192	198.467	191.35	201.78	18.33	24.99	11.5133
4CL1	AT1G51680	BnaC06G0113600ZS	4.54224	9.90519	0.668525	28.44	30.42	28.3933	8.17333	6.81	3.80333
		BnaA05G0171400ZS	1.86645	7.68989	8.24634	14.15	25.55	31.88	4.44667	6.33667	4.33667
4CL2	AT3G21240	BnaC05G0371900ZS	0.220328	0.0196721	0	1.07667	0.38	0.0666667	0	0.116667	0.0633333
		BnaC05G0372000ZS	0.148197	0.0118033	0.0148634	0.02	0.116667	0.143333	0.09	0.0933333	0.0933333
		BnaA05G0345400ZS	1.98038	1.71235	1.14038	14.57	14.7767	13.65	5.1	4.87667	3.91333
4CL3	AT1G65060	BnaC06G0322800ZS	19.4446	3.3171	27.9346	59.17	55.78	56.9	28.3833	33.7367	17.8667
		BnaA07G0281800ZS	22.1537	4.08568	32.6337	71.7433	76.43	70.3	25.6167	28.6733	15.28
4CL5	AT3G21230	BnaA05G0345800ZS	0.132842	0.921421	1.7576	0.216667	1.61333	2.22333	0.26	1.59333	2.21333
		BnaA03G0366500ZS	0.281421	0.347377	0.017377	0.44	0.22	0.41	0.536667	0.27	0.203333
		BnaA05G0345500ZS	0.324317	0.193989	1.57765	0	0.2	0.246667	0.03	1.00667	1.20667
		BnaC03G0447200ZS	1.2435	0.290055	0.150109	1.11333	0.526667	0.666667	2.25	1.5	1.01
		BnaC05G0372100ZS	0	0	0	0	0	0	0	0	0
		BnaC05G0372300ZS	0	0	0	0	0	0	0	0	0
		BnaC05G0372800ZS	0	0	0	0	0	0	0	0	0
		BnaA03G0366600ZS	0.429945	1.43109	0.272186	2.36333	1.04333	1.14333	2.51	1.16667	0.413333
		BnaC05G0372600ZS	0.172404	0.0219126	0.269071	0.426667	0.756667	0.503333	0.23	0.393333	0.173333
		BnaC03G0447300ZS	0	0	0	0	0	0	0	0	0
Early biosynthetic genes
CHS	AT5G13930	BnaC01G0059700ZS	0.791475	0.0775956	0	0.78	0.47	0	0.46	0.176667	0
		BnaC02G0468500ZS	3.07295	4.43098	5.15628	0	0	0	0	0	0
CHI	AT3G55120	BnaC08G0351800ZS	27.723	3.69098	24.1796	276.22	186.393	104.907	47.9933	51.5133	18.1967
		BnaC08G0351900ZS	0.0852459	0.0259563	0.0485792	0.146667	0.296667	0.44	0.0666667	0.08	0.04
		BnaA09G0510300ZS	44.677	5.24011	49.5703	196.533	176.877	140.007	43.7433	52.2433	15.0833
		BnaA07G0191700ZS	28.2551	11.6284	24.0984	181.423	145.65	119.017	43.6033	47.6033	21.4067
		BnaA03G0551500ZS	0	0	0	0	0	0	0	0	0
		BnaA09G0510400ZS	0	0	0	0	0	0	0	0	0
		BnaC06G0193800ZS	14.9396	4.05765	9.17628	75.86	69.8733	60.6767	19.6333	22.1433	9.4
		BnaC07G0527900ZS	0	0	0	0	0	0	0	0	0
F3H	AT3G51240	Bnascaffold0027G0063600ZS	0.079235	0.0106011	0.229235	0	0	0	0	0	0.0933333
		BnaC08G0314600ZS	371.516	41.2902	84.6793	570.29	418.607	294.453	217.437	197.387	60.3967
		BnaA04G0049500ZS	0.526831	0.0866667	0.166831	0	0.02	0	0.0233333	0.166667	0.0733333
		BnaA09G0576300ZS	0	0	0	0	0	0	0	0	0
		BnaC07G0392300ZS	0	0	0	0	0	0	0.0166667	0	0
		BnaA09G0476900ZS	114.33	10.5744	101.566	132.41	207.223	238.117	56.1367	91.47	53.4133
		BnaC08G0427800ZS	0.034918	0.0232787	0.271585	0	0.536667	0.0766667	0	0.0433333	0.0633333
		BnaA03G0419600ZS	0.0183607	0.00163934	0	0	0	0	0.0166667	0	0
F3'H(CYP75B1)	AT5G07990	BnaC09G0570900ZS	17.2475	2.11973	0	7.83333	3.50333	0.09	0.793333	2.02	0.223333
		BnaA10G0256900ZS	102.157	11.8101	0	129.467	156.343	67.31	20.74	44.5867	10.1333
FLS1	AT5G08640	BnaC08G0286600ZS	0.976995	0.116557	0	1.56333	0.426667	0.306667	0.0966667	0.103333	0
		BnaC03G0540900ZS	0.878579	0.488415	0.385246	11.4567	17.46	4.04667	6.83333	6.57667	2.14
		BnaC04G0508000ZS	0	0	0	0	0	0	0	0	0
		BnaC09G0079000ZS	0.158689	0.21623	0.168689	0	0.116667	0.163333	0.103333	0	0
		BnaA10G0251700ZS	18.7139	11.7413	47.0873	193.54	227.16	176.183	21.38	35.5467	11.39
		BnaA06G0169300ZS	0.00491803	0.00327869	0.0382514	0	0.0433333	0.11	0	0	0.17
		BnaA09G0085100ZS	0.17235	0.293005	1.27235	0	0.343333	0.6	0	0.446667	0.623333
		BnaA06G0287200ZS	0.0214208	0.00191257	0	0	0.0233333	0	0.0233333	0.0233333	0.0333333
		BnaC09G0565100ZS	41.1952	27.9562	86.6152	235.433	224.91	212.403	89.2933	109.717	50.16
FLS2	AT5G63580	——————
FLS3	AT5G63590	BnaA02G0404600ZS	6.50623	1.04459	0	26.6567	10.0967	0.12	2.06	1.37667	0.266667
		BnaC02G0537300ZS	38.0034	18.4511	34.6234	80.6067	56.2033	47.1333	60.4033	51.3833	40.88
		BnaC09G0078900ZS	0	0	0	0	0	0	0	0	0
		BnaC02G0537400ZS	0.831148	0.554098	6.46448	0	0	2.92667	0	0	0
		BnaA06G0287300ZS	0.00650273	0.293169	0.179508	0.0266667	0.0466667	0.156667	0.143333	0.0933333	0.21
		BnaC03G0540700ZS	0.06	0.02	0	0	0.0233333	0	0.0466667	0.0233333	0
FLS4	AT5G63595	——————
FLS5	AT5G63600	——————
FLS6	AT5G43935	——————
Late biosynthetic genes
DFR	AT5G42800	BnaC02G0378400ZS	11.6512	1.33071	0	2.09667	0.823333	0.0966667	0	0	0
		BnaC09G0215200ZS	188.159	25.9559	0	73.6333	13.3667	0.273333	5.2	5.82	0.363333
		BnaA09G0187400ZS	183.56	22.8844	0	44.2233	10.0533	0.0833333	3.18333	4.23	0.34
ANS (LDOX)	AT4G22880	BnaC01G0158400ZS	158.748	17.9219	0	49.0233	6.52	0.0333333	2.64667	3.40333	0.323333
		BnaC07G0445600ZS	63.352	7.1871	0	30.5367	2.79333	0.2	1.53	1.16333	0.423333
		BnaA03G0469300ZS	43.4055	5.02372	0	22.0767	4.56	0.846667	1.17667	1.92667	1.11667
		BnaA01G0127300ZS	86.1984	10.9383	0	36.0733	7.62667	0.253333	3.87333	4.44	1.57667
UGT79B1	AT5G54060	BnaC04G0462200ZS	36.0878	5.32628	0	12.6533	4.53333	0.0133333	1.84667	5.51667	0.183333
		BnaC09G0362400ZS	37.407	4.54322	0	8.79333	1.47	0	1.86333	1.62667	0.0733333
		BnaA10G0103400ZS	7.16115	1.23295	0	3.83667	1.9	0	1.03333	4.20333	0.223333
		BnaC04G0462100ZS	0	0	0	0	0	0	0	0	0
		BnaA06G0190700ZS	20.2277	2.84077	0	6.78333	1.61	0	1.43	4.06333	0.106667
UGT75C1	AT4G14090	BnaC08G0116200ZS	110.103	15.8223	0	48.2767	9.97667	0.13	7.84333	9.45	0.58
		BnaA08G0082300ZS	122.247	17.1033	0	82.1167	25.5	0.663333	18.1867	26.4767	1.78
UGT78D2	AT5G17050	BnaC02G0077700ZS	20.2594	10.952	58.7127	13.3067	81.4733	119.803	2.39333	11.4633	9.07
		BnaA02G0067600ZS	79.0885	13.0467	17.6619	157.577	110.25	68.66	29.0833	22.8567	10.8567
Regulatory genes (transcription factor)
Positive regulators
R2R3-MYB
independent regulatory genes
MYB11	AT3G62610	——————
MYB12	AT2G47460	BnaC04G0615400ZS	3.48825	1.40497	7.67825	2.06333	13.8467	25.86	3.86	1.62333	0.776667
		BnaC04G0005700ZS	0.552678	0.296448	0.382678	12.7933	17.3167	13.8267	1.27667	2.06667	1.89667
		BnaA03G0227800ZS	3.02754	0.80918	6.67421	23.8	21.0567	26.6833	2.79333	3.01667	2.24667
		BnaC03G0268000ZS	5.03322	1.97552	9.93322	28.1867	26.6733	29.38	0.786667	0.7	0.833333
		BnaA05G0004800ZS	1.22224	0.135191	2.13557	39.1367	45.03	30.9	12.1233	11.8433	5.97333
MYB111	AT5G49330	BnaA02G0366600ZS	0	0	0	0	0	0	0	0.0533333	0
		BnaA09G0051900ZS	1.00907	0.337158	3.51574	4.86	5.44	6.25667	0.883333	2.1	1.27667
		BnaA06G0357300ZS	8.66913	1.84749	17.2391	261.263	187.01	118.41	14.48	13.56	9.13
		BnaC09G0038300ZS	1.6635	0.950055	3.25016	12.5367	13.2467	11.7233	2.12667	2.94333	1.94667
		BnaC02G0491800ZS	0	0.08	0.0561749	0.0433333	0	0.02	0.0233333	0.02	0
Regulation by forming MBW complex
MYB113	AT1G66370	——————
MYB114	AT1G66380	——————
PAP1	AT1G56650	BnaC06G0328700ZS	0	0.799235	0	1.95333	2.28667	1.22	0.666667	0.73	0.413333
		BnaC02G0205500ZS	12.1213	40.5949	21.8813	84.8267	126.953	76.05	42.0867	36.12	38.2733
		BnaA07G0286900ZS	0.0359563	0.0317486	0.205956	0.653333	4.51667	1.55333	0	0.09	0.06
		BnaA02G0160600ZS	0.00344262	0.00229508	0.026776	3.75	9.17	2.30667	0	0.12	0
		BnaC03G0461400ZS	0.258197	0.138798	1.25153	7.41333	22.8667	8.62	1.01333	0.61	0.363333
		BnaC06G0328400ZS	0	1.52328	0.106612	5.15	6.18333	2.84	0.786667	1.03	0.17
		BnaA03G0376600ZS	0	0.0266667	0.0222951	0.153333	0.463333	0.42	0	0	0
PAP2	AT1G66390	BnaC06G0329100ZS	0.147486	0.150273	0.34082	1.05667	5.22	2.07	0.0433333	0.143333	0.213333
		BnaA07G0287000ZS	0.0413115	0.00754098	0.137978	0.0166667	1.86333	2.05333	0.123333	0.196667	0.05
bHLH
EGL3	AT1G63650	BnaC09G0142800ZS	0.992514	0.173333	0.285847	0.41	0.0533333	0.0533333	0.766667	0.273333	0.153333
		BnaC08G0507300ZS	0	0	0	0	0	0	0	0	0
		BnaA09G0148900ZS	0.464372	0.942568	0.601038	9	14.3167	11.6533	3.59	4.10333	3.73
		BnaC07G0193400ZS	0	0	0	0	0	0	0	0	0
		BnaA09G0134400ZS	0.317541	0.113333	0.104208	0.0166667	0	0.0533333	0.01	0.156667	0.16
		BnaC09G0162100ZS	0.819126	0.236667	1.24246	0.533333	0.4	0.303333	1.55667	1.72667	1.66333
		BnaC04G0438300ZS	0	0	0	0	0	0	0	0	0
		BnaC07G0060400ZS	0	0	0	0	0	0	0	0	0
GL3	AT5G41315	BnaA04G0124900ZS	0.647377	0.312459	1.44071	2.27667	1.93333	1.06333	1.33333	1.79667	1.14667
		BnaC04G0412800ZS	0.935137	0.607268	1.3518	2.03333	1.35333	0.08	2.62667	1.9	0.383333
TT8	AT4G09820	BnaA09G0260600ZS	5.33951	0.930164	0	4.05	1.54	0.213333	0.39	0.483333	0.0333333
		BnaC09G0307800ZS	4.59262	0.552459	0	2.81333	1.74333	0.516667	0.323333	0.303333	0.136667
		BnaC09G0307700ZS	0	0	0	0	0	0	0	0	0
WD40
TTG1	AT5G24520	BnaC07G0364700ZS	0.854208	6.2171	1.30754	14.7533	12.57	14.8567	15.14	12.5233	10.1933
		BnaA06G0329200ZS	3.09481	5.65383	3.67148	7.1	7.04	6.68333	9.97	9.71333	8.41667
		BnaC02G0515200ZS	0.00442623	0.00295082	0.0344262	0	0	0	0	0	0
Negative regulators
Single-repeat R3 MYB
MYBL2	AT1G71030	BnaA02G0192400ZS	3.95497	0.826667	0.421093	0.11	0	0	1.37333	2.23333	0.496667
		BnaA07G0323000ZS	0.149617	4.77568	0	0.23	0.26	0.0833333	1.17	0.78	1.39
		BnaC02G0255900ZS	14.2329	13.2221	10.9529	11.9367	10.4933	2.92667	5.57333	9.82	3.67333
		BnaC06G0377700ZS	0.626885	23.1623	0	9.04333	7.79	4.99333	20.6533	21.0433	12.3933
CPC	AT2G46410	——————
LATERAL ORGAN BOUNDARY DOMAIN (LBD)
LBD37	AT5G67420	BnaC07G0203800ZS	36.9303	25.6645	41.3669	5.99333	11.0267	12.96	5.33667	5.48667	8.07667
		BnaC09G0091600ZS	19.7415	11.8405	14.6381	0.0366667	0.156667	0.24	0.0633333	0.106667	0.636667
		BnaC02G0552400ZS	18.8762	9.61541	15.7096	0.166667	0.786667	0.293333	0.22	0.646667	0.453333
		BnaA09G0094400ZS	17.7735	6.89005	7.96016	0	0	0	0.03	0.06	0
		BnaA02G0416500ZS	14.9844	7.95257	14.4377	0.16	0.67	0.36	0.263333	0.0966667	0.41
		BnaA07G0140200ZS	62.1432	27.8366	54.1898	3.55667	8.97333	14.3033	9.74	12.45	17.2967
LBD38	AT3G49940	BnaA03G0414400ZS	2.02224	1.30519	0.621858	0	0	0	0.17	0	0.17
		BnaA09G0467700ZS	0.010929	0.0833333	0.0042623	0	0	0	0.03	0	0.0266667
		BnaC01G0272100ZS	0.0812022	0.00546448	0.0278689	0	0	0.0366667	0	0	0.0433333
		BnaC07G0386100ZS	3.89153	3.1394	1.74153	0.34	0.156667	0.6	0.0333333	0.0266667	0.19
		BnaC08G0301200ZS	0.00480874	0.106667	0	0.0333333	0	0	0.15	0.03	0
LBD39	AT4G37540	——————
Transport genes
TT19	AT5G17220	BnaC02G0078600ZS	0	11.7	2.62667	0.0433333	15.8233	12.9933	0	11.1	4.39333
		BnaC09G0492500ZS	37.4534	4.23776	0	51.4533	10.44	0.356667	0.456667	0.33	0.133333
		BnaA10G0196600ZS	58.105	9.25388	0	73.66	31.9667	0.596667	9.00667	14.91	0.243333
		BnaA02G0068400ZS	172.48	34.5733	0	155.84	72.6367	22.2133	37.0167	44.3433	5.03667
